# Supplementary material for: Insulin-Like Peptide and FoxO Mediate the Trehalose Catabolism Enhancement during the Diapause Termination Period in the Chinese Oak Silkworm (Antheraea pernyi)
Source: Insects. 2021 Sep 1;12(9):784. doi: 10.3390/insects12090784 (PMC8472214; doi:10.3390/insects12090784)
Supplement: Supplementary file 1 [file insects-12-00784-s001.zip]

Archive with 1 entries (1 files):
- insects-1329986-supplementary.pdf
